# Supplementary material for: Geochemistry of some fluoride and nitrate enriched water resources from the Oriental Basin: a prospective health risk hotspot from eastern-central Mexico
Source: Environ Geochem Health. 2025 Mar 13;47(4):114. doi: 10.1007/s10653-025-02421-z (PMC11906573; doi:10.1007/s10653-025-02421-z)
Supplement: Supplementary file 1 — Supplementary file1 (XLSX 13 KB) [file 10653_2025_2421_MOESM1_ESM.xlsx]

## Sheet: Sheet1
Sample	pH	TDS	EC	Ca	Mg	Na	K	HCO3	Cl	NO3	SO4	F	NH4	PO4	d2H	d18O	d-excess
		mg/L	μS/cm	mg/L	mg/L	mg/L	mg/L	mg/L	mg/L	mg/L	mg/L	mg/L	mg/L	mg/L	‰	‰	‰
COR-1	7.9	145	290	26.7141	8.80144	17.01	5.03395	128.961	4.56432	20.1854	7.95	7.80007	< LD	3.23852
COR-2	8	213	424	44.3942	9.4608	26.13	6.05304	157.198	4.30252	70.9131	12.84	6.27133	< LD	23.7042	-81.0396	-11.248	8.94469
COR-3	7.1	1010	2020	214.436	116.525	74.55	7.39204	1345.95	114.388	< LD	155.65	7.92257	7.88548	< LD
COR-4	7.1	1170	2340	221.611	154.576	88.03	10.4061	760.785	189.251	< LD	374.93	8.47598	4.39265	< LD
COR-5	7.2	1040	2060	242.517	111.037	78.1	6.44081	1173.86	125.469	< LD	372.07	8.43207	2.848	< LD
COR-6	7.2	980	1969	205.313	116.685	71.37	7.39148	1270.48	111.501	< LD	152.86	7.75967	6.11065	< LD
COR-7	6.5	930	1859	217.042	77.0384	89.45	9.60485	1194.05	132.101	< LD	< LD	8.8816	1.57226	0.862756
COR-8	6.9	914	1827	177.534	94.6212	99.99	9.42721	879.725	150.071	< LD	3.35	5.682	1.2518	0.652525	-90.5735	-12.9722	13.2044
COR-9	7.7	211	422	35.2342	14.5413	27.07	12.9665	161.575	7.80566	8.68646	59.2	9.90515	< LD	< LD
COR-10	9.1	232	470	21.1024	19.1165	51.28	8.56389	215.254	18.4301	18.7931	25.03	5.65256	1.10632	5.95583	-56.1303	-7.00336	-0.103423
COR-11	7.1	1150	2280	114.258	154.109	154.56	14.9757	1001.65	262.337	< LD	5.21	5.77123	1.41593	< LD
COR-12	7.8	490	991	47.4203	28.5191	123.19	20.2725	468.109	26.9027	75.2883	32.2	5.06846	1.27265	7.91634
COR-13	7.7	508	1015	62.2179	60.3821	60.51	6.12731	391.557	95.6839	7.30175	50.98	2.74602	< LD	4.70664
COR-14	7	1270	2560	157.022	115.907	268.62	15.865	1032.3	208.535	< LD	188.21	2.48797	5.4964	19.4438
COR-15	7.2	490	976	68.313	60.3688	45.56	4.88584	435.669	72.2498	25.8939	49.7	2.99951	1.08707	5.84603
COR-16	7	894	1794	209.721	77.4508	64.49	8.43403	971.198	71.0631	< LD	305.49	2.87743	1.41168	< LD
COR-17	7.6	302	605	67.044	20.785	34.8	2.88938	312.058	14.7069	< LD	29.64	8.97434	0.971021	8.67354
COR-18	7.6	336	673	48.7936	36.3018	47.07	2.92347	296.651	19.3395	< LD	61.97	9.80279	3.38438	52.488	-83.1178	-11.5505	9.28594
COR-19	7.7	187	374	32.2324	13.2078	22.41	6.10446	128.038	7.91592	27.3601	42.34	7.71947	1.00222	6.90753
COR-20	8.2	171	344	32.1092	12.4838	19.18	7.56819	151.534	6.74395	27.2977	14.21	5.74133	< LD	4.21524
LTO-1	9.7	20100	40200	4.14784	3.97873	10678.7	1376.85	12136.9	6904.28	< LD	3807.91	12.9765	< LD	126.225	50.4032	11.0782	-38.2224
LTO-2	9.6	20500	41700	4.214	7.32654	11287.1	1389.78	13587.2	7382.64	< LD	3855.27	12.7097	< LD	114.28	47.3655	10.9775	-40.4542
LTO-3	9.7	22100	44200	3.46842	4.31999	12300.4	1549.3	14823.1	7662.33	< LD	4311.94	13.2489	< LD	102.201	47.3608	11.0223	-40.8175
